# Supplementary material for: Influence of Vinyl Acetate Content and Melt Flow Index of Ethylene-Vinyl Acetate Copolymer on Physico-Mechanical and Physico-Chemical Properties of Highly Filled Biocomposites
Source: Polymers (Basel). 2023 Jun 10;15(12):2639. doi: 10.3390/polym15122639 (PMC10304730; doi:10.3390/polym15122639)
Supplement: Supplementary file 1 [file polymers-15-02639-s001.zip]

Archive with 1 entries (1 files):
- polymers-2402232-supplementary.pdf
